# Supplementary material for: Assessment the Impacts of Sea-Level Changes on Mangroves of Ceará-Mirim Estuary, Northeastern Brazil, during the Holocene and Anthropocene
Source: Plants (Basel). 2023 Apr 20;12(8):1721. doi: 10.3390/plants12081721 (PMC10141466; doi:10.3390/plants12081721)
Supplement: Supplementary file 1 [file plants-12-01721-s001.zip]

Archive with 1 entries (1 files):
- plants-2161456-supplementary.pdf
